# Supplementary material for: Statoviruses, A novel taxon of RNA viruses present in the gastrointestinal tracts of diverse mammals
Source: Virology. Author manuscript; Available in PMC 2017 Jul 18. (PMC5515247; doi:10.1016/j.virol.2017.01.010)
Supplement: 3 [file NIHMS859465-supplement-3.zip]

Archive with 1 entries (1 files):
- 010317_Alignment9.fasta
