# Supplementary material for: Statoviruses, A novel taxon of RNA viruses present in the gastrointestinal tracts of diverse mammals
Source: Virology. Author manuscript; Available in PMC 2017 Jul 18. (PMC5515247; doi:10.1016/j.virol.2017.01.010)
Supplement: 3 [file NIHMS859465-supplement-3.zip › 010317_Alignment9.fasta]

>NP_803217.1|GBvirusA
VDEALKKRATKSPGW-TYEQAISKVRRRKEMLDF----------------TFVTKXE---
---SKTTRKP-RFIVFRI-AEKMILGYLFQYTPNQRVKAITVDATCFDSSIDEHDMQ-VE
AAIFAVHALC-RYYVEG-PDGVMLGHRACRSSGVL-TTSSANSXTCYIKXGDDCLIIYEN
--DGTDPCAADY-GYRCDPVKHATAECCSAYLAECKKRWWLDMRKPLARRYVLIPRSGSS
PDMCQVQRAGNVRTR-LL
>YP_009179221.1|Boletickvirus4
NNQIIRAVAPPFPHFATLWKPYLFHYSRKNIIDF------AQKAMGMVLGWLKRTAPARH
ENGKPPIEDT-GYDVAKT--------SGAGGGNRSRSEGSPNDSQNFDRGVVAVRET---
-----IGSWLRPSYHTEQDKSATWEVIKKTAKATMATRRAGANNCNEDSGAIVTFTLGRR
-AAGVTSAVVAA---------------IATAAHHYPGQSLLDWLKRARAPQPQPSRRMMR
LHKRALSCSRNARLALLW
>NP_056748.3|Potatoleafrollvirus
STAVKGR---------VFSDEAVKELERDDYDSYGLEREANAPAEKTAEKTALTNKPGTV
RQNKRQLRHP-RYKRNGR-TDHHSYG-GENQSLGDRGEDPAEAQTKEARKAWREEQAKQF
TSYFNPPGFRKCGHIPRYRGETQWGQKLCQVHPELADKTAGFGWPKAGSEGAEARKRVIE
--KTVEAYRAPLCSLKSKLDWAGIREAVQGVGIPYHRGWVEKMSEASFEWRSVPSTDTQT
AEECLQKSSSNSRIR-VM
>NP_620026.2|Peaenationmosaicvirus-1
RGTWPSEAILPVPDLTSSSSPKFTGCETQSYRT--IGSNKIRKLEEELDESAPRRSGSED
PLPKGRGVSS-RSKSCPS-FRNDAGTQSCQEDSLNSTQEPSSGTGRKSCESSPHRPTTKI
TSIFEAPGFNSGSCPFTVKGLSSWGERVARTSAFLQACTEKYSWPETGAEPKDVREDLIK
--RTTEAYR----MWAHNFDESHFWECVRGSGVPYNDKWVFDPVQAVKDHMAIPSQDHQV
LATESVASSTNSRMR-YM
>YP_009179230.1|Papayameleiravirus
IEAVNKR--EEIIRQDMYNSLFFSVVKKGGCPGFWSESEKVNKRGALLYNNPVHYSKRKY
EKGKNRVIWNQSYLLLDP-LQHDFSFDMRFISNQERLRSLMFDYSDFNINHSIVVQN-KL
YDVLSYFQVLKEYILRAKNYVSQVMRSGERGTSFI-NTFLSNCYIRNLNTGDDVFAMTKN
--LEDGCLAEIIGGYPIRSTSGLSVIRCNPNNLIYKEKIVMDPVLALIPIRRVSNKSNPI
LRDNIPDGSLNIKLS-FI
>ALL52889.1|Beihaibarnacleviurs1
AAPLIKKAESTYLLAFIFGLSFMTYSAFVDILSFNPGVRRTDRYIWNLTLYYLTKSL-LI
SFEKGRQWAT-RFREFGP-AARRAYGFYFFYYFLNHDQVYAHFTGRFNKYVQILRLYIIY
STHWLVFNSLKLLELFGMLGGISVKTPSFSTSTDL---KLAACLILILLFGPFCQYVEAL
--PEFLNYHLKF-IFYFLVGCTIEALFNRHISAQYNHISRLPYVAVLGN-----ADADPT
IHMCLFKMFNLCRNT-FI
>NP_751928.1|HepatitisCvirusgenotype1
LKEVKAA---------------ASKVKAHSAKSYGAKDVRARKAVAHIIDTTIMAKNCVQ
PEKGGR-----RLIVVRV-CEKMALYYGFQYSPGQRVEFFSYDTRCFDSTVTESDIR-TE
EAIYQIKSLTERLYVGG-SRGENCGYRRCRASGVL-TTSCGNTLTCYIKAGDDLVVICES
--AGVQEDAEAMTRYSAPPGDPPLITSCSNVSVAHKRVYYLDPTTPLARLGNI-IARMIL
MTSVLIAKLGVPPLR-AW
>YP_009254745.1|Wuhancentipedevirus
WESYKKRDHIPKNPDSVMQSMLAEAMELKVHLNA-AGVDDYSTNIAEFLLNFEALETSVR
EKVEPKEIKA-RMIQSRI-VDQMIFGSATGTPPWLLGNLLCDDFTRWDTFLSLFELA-IE
MLWVTWHVAIKSYVHLMWDYGDVFCRMAQRPSGYW-NTALNTSFIGMSFSGDDNARRGSF
--DDIQKFIKAC-CKIIRHGTAESVDFCSHTYHKVDGASRLSIESRVLSVCKK-GDNATF
SDHCKKKITRGKCLS-YA
>WHBL72297_Tombus-Noda_Hubei_tombus-like_virus_37
LCGKLEANITMALETEDFEEIDRKVFDREGLYND-QNAQLYEELTKKVYYSVMKERG---
---MKREAYK-----HR--IQHILYHMIKGNTPDELFDK-SQDISGFEKGITHELRNPLE
NRLIAAEYFLRFVGAKGKKFFIVYLF--IRCSGDF-WTSLGNGLVNINIIASVLNFVTEG
--DDGNMLLLRM-AYSIAEESHGRVHFPFRDAF--GQPFAMVLRSIRSCLWRAKAPGHPI
LWERIGQPTVEMRAA-LH
>NP_776009.1|Yellowfevervirus
QRVFKEKAKDPPAGT----RKIMKVVNRHAAIGYLEEQEQWKTANEAVERKLHQQGRCVY
NMMGKREKKLSRAIWARY-LEFEALGGVEGIGLQYLGYVYADDTAGWDTRITEADLD-DE
QEILNVMEMTYKNKVVKVPGGKAYMDRDQRGSGQV-VTYALNTITNLKVQGDDCVVRPID
--DRFGLALKDISEWQPSKGW--NVPFCSHHFHELRRIVVPEQDELIGRMIKE-TANMWS
LMKRDMRMQDKTMVK-KW
>YP_009179405.1|Wuhancricketvirus
MQVFNTKDTTPIENS-PYDEMLFHVYNWRELAN--QGAAGIRNMADFFENELLGEDPAIF
NTMGKREKKK-RMVAMRLIELKYLYRAVGGLGLHDLGERTSSDIAGFDTRIGIRIRE-LE
HHLVQSQQIVRLFRVYAYVRSELIHGRGQRMSGEF-GTYSLNTETRSNLAGDDEFFTSDE
--KFIEHFRLDIMGFPRKDVPPTEVSFCSHNYTKVTTRYMPDMGEIVAKLSAQ-GAHLRT
ARLAYKAPVPGFRVR-KF
>YP_009179401.1|Shuangaoinsectvirus7
GMACATRIDKPPTENHPYEKRLWAVYKGEKQVN--AGAPGYADMMEGVLRQALLSGRAIF
NTMGKREKKK-RMIAMRL-LEMKLFGGVGGFGLHDLGERSSDDIAGFDTRVSAKTLA-FE
AAFVQYEVYASPHILIPVRRVQLLVGRGQRMSGCQ-VTYPMNTLTRVALFGDDAVFTSSK
KMKEIINHSFPRKNMARGVRSPLEVEFCSYEPVTFVTKYMPDFGEIAAKISAQ-GPHLRS
ARFAFKSPIPGFEVR-AW
>YP_009179403.1|Wuhanfleavirus
GLKCAHRVDVPPKENHKYHRELRTIYQGMKNANA-PGCIDKAQSVKEFIRKSLREGKCVF
NTMGKREKKE-RMIATRL-LEMKIFGGVGGMGLHDLGERVSNDIAGFDTRVGLVIQS-LE
CEFIRVENLYRPHILIPIRRSELLAGRGQRMSGTN-PTYSMNTITRLAIFGDDATFTTQS
--DQQQLSMVGFPRKNMHAGQRAEVDFCSYERISFRNRWMPNVTEIVSKLSAQ-GPHLRT
TRFAYKAPMRGFRVR-SW
>YP_009179388.1|Wuhanaphidvirus1
AMCVLRRVDTAPKENHKYEQHLVQIYEGTEVMHK-QGAPGFENVGQFLRQALEKGRPVFN
TIGREKKLSP-RMVATRL-LELKLFGGVGGLGLHDLGMRVSDDIAGFDTRIGLFFLS-LE
NHFIRMYRLYAPHILVPLTRSQLLKGRGQRMSGTN-VTYSMNTITRICICGDDASFSGPQ
--DKITALSMPRKDIPLNIPSPVDVDFCSYEKITYTHRYMPDLTQIIAKLSAQ-GAHLRT
ARFGYKAPVEGFRVH-SW
>YP_009179378.1|Wuhanaphidvirus2
ALKVLTRVDTPPKENHQYENKLLSIYEGEEVYEK-QGAAGMFENVGEFVRKCLDEGKGVF
NTIGKREKKKSRMVAMRL-LELKLFGGVGGLGLHDLGMRVSDDIAGFDTRVGLTTLS-LE
NRFIKMYRLYGPLILVPINRSELLRGRGQRMSGSN-PTYSMNTITRIAVGGDDATFMSDE
HTAKKLACGMPRKDIPRGVPTPIDVDFCSYEKVTFTERHMPDVDEIIAKISAQ-GSHLRT
VRMAYKAPVAGFRLR-TW
>YP_009254746.1|Xinzhouspidervirus3
HNHFTKNQSAHDINSLMACLTAISNYNHTKLIDSPKGRSEVDKMVNDLVRALESDVTTWN
PYPKPRAIQFTRLAHMHN-LDHKLY--NTGRSLVDVGDYIIGDTKTWDGNMTAEQLV-CE
CESFKLHKALQCYEIDLALNGKLFFRKAQRGSGVW-NTSRGNGKVNVALWGDDIVTIMEE
--QHSLIVLKRVNKPPKLVDEDGEIEFCSYQPVPIKVRFLPSLAELLGKLNRSKAPGQPI
LRLMVLTINNLSDIG-YF
>YP_009179219.1|Shayangspidervirus4
TGMPIERVGMASKTREKWIESIEKKLDVINIIRA-SGWLEYELATNPETVVWSANHKVDE
PFPKPRIIQFSRLACEHN-LEKKMY--NTGRSITHVGDFIMNDIKGWDNNVTCEQLA-CM
SECFKLHKGIEYFKLIMSLEGVVFGRKGQVSSGEI-TTSRGNGWLNIALTGDDLIMIMEK
--EFADRVLVRVNKPPKMVDKLGDISFCSYKPVPIKVHFLPPLPEILGKNRSK-APANPV
IRLLTLCFPQSVCVR-DW
>NP_776271.1|Bovineviraldiarrheavirus1
HEAIRDKDKSENRQNPELHNKLLEIFHTEAGVNAAGFLEKIGEVLDSEETAIPKNEKSDD
WQAGDLVVEK-RVIQTRLAITKVMYNYEGKTPLFNIFDKVSFDTKAWDTQVTSKDLQ-LI
GEIQKWHKFIDTITDHMTADGEVYIRNGQRGSGQP-DTSAGNSMLNVLTMGDDGFLITEK
--GLGLKFAHEA-GKPQKITEGEDIEFCSHTPV--PVRWSDDTAVILSKEKAV-ASWNPL
VRLLVLSVAIGKEEG-NW
>YP_009179220.1|Xingshancricketvirus
AASIQKRDIQCDELPRNVSEDFLRISELEEVLHS-KGACGYERAMGLIMTAMHKSEPMKK
NASDGRIEMPKAFNGIQF-MDELTRLTINGTPVMHQGKVVGLDFSAFDGTVTAEELA-IA
ALFFMLKQAVWWCMEEAFRDGWMFVRGGQVCSGSL-WTSLRNTLLSVINGGDDQQIITEV
--NVAARITEQCKTVHAGVGQTTDIQFCSYEPVLIPGAVMMAEQELISRWDPTSEPHIKT
VRLTMLAKPLLGRMM-RW
>YP_009179225.1|Shayangflyvirus4
EQG----DMKYEPDE--LREEL-KTYNNGDLIE--KNSIQYKGTVNGCLGNVLRAAWLNE
PNDKHKVFTA-----VKEQAGANINVLPEGVAPHEDDK-LSIDYSSWDGSVSVGERM-LE
ANKLAIMNAC-REMAFAIDGNVCYRS-GHRGSGEI-LTSIGNTQLVAANTGDDTVILTTR
--RIAKLIE-AIAGKKIRSGTKSTLEFCSHTYESIQAQYVSPTTDIIGKLTRSKLPHCRY
VRLCLSGTFDDVGLR-QY
>YP_009179223.1|Shuangaolacewingvirus2
ESSRKKRDVDPGLMSQNTLKEMIKILKHLSMINA-TA-LFQGSLREFIIMTMHKLEATLE
ELDREN---Y-RMIQTRL-AHYCVLGTINGTPQTHQGRVASLDFSALDTTITPDERY-LE
YLFIRIWPVLFMIRELAFSDGNFWFRNGQRGSGEL-LTSFGNTLLVALNIGDDTVIFSDP
--ATIQLLILQA-KKVIRSGTKSQVEFCSHRYVGAANNIELDKKLRVPSTAEVLGRETQV
WDVGITRKSPDLNDI-LH
>YP_009179224.1|Gamboamosquitovirus
IGRIKKRDKDAGYATPEFLQQMWDCVNLDEVLTN-KGAAGYEQCIADYHTWRFKKEAEEY
NETKARGIQYHKFNVFEP-PEHRLFHMFKYGKVNSKGEIAAIDYSGFDGTVTSAERM-LM
AQFFKWYKLGAMMREMCFDDGDIWVRPGQRGSGEL-TTSVENTFIALANMGDDVILIGSE
--HLINRLILRS-GKIIRSGNKQDLFFCSHHYTAVGPQADFANQTEFNYAVTQRSLPSRN
ITSKLMFYFALAALA-Y-
>YP_009179222.1|Xinzhouspidervirus2
EGAVKKRDVPTKAPTKTMRYALMRALKHKPYLNSAGIGERLEDPDAELISVREKREPKDV
SDDIPQSLCG-RWIQSRI-VDVMIFGSITGVPAWNMGAVTCGDFSGWDTTVTVFDYC-LI
NKFVKWHSMIDRFRHVMYEWGDIFCREGQVSSGDV-LTSFGNTLLNILHHGDDNLHFGSL
--QEMSLLRA-LSGKVIRSEKSSDVNFCSFFGV--GASTQIDSRLYYKQ-----KPTRPI
VECTLKTFNLDPIVI-IS
>YP_009179217.1|Tachengtickvirus8
DAAIKKRDVMPEETDDSAIDSIIKLWDAHYCVNA-AGISEAYSSIGDFSPTTVREKKNKI
SDDNGELILD-RQIQTRI-LDIMMFGSVTGTPPQKIGGLVVMDYSRFDSTINIFDLY-CE
---YRIKRMFERMFLLCIDHGDIFCRKGQRSSGDQ-LTSVYNTKHNDVFAGDDYYGVGMS
--TQMKLMAERYIKKLLRSGTSTEVDFCSYYPVRVGKCWYLPLPVLFGKTRSRLVPHIKS
VRLAGLSVKSIYHVD-SL
>Statovirus_B1
ACTASNR--LAQPTNLQFTRAEMLQMYTEIAPDY-FGRKRYEEAYKNKYDCFVKIEPDTF
DKKPGRIVTP-TMNLTQA-LEHIVLGFAKGMSMSDRAPVAAADFSKFDSNHKGLAYL-AE
LDLYE------HEQAEMLSGVLRTKL-ACRHSGDM-FTGLGNCLTAALVLGDDTLIFYDE
--PSELQAL----GHTLTFEPVRVIPFCQRTECVYEKFFNITYGKLQALLRKQ-EDFQPA
TGQAVINWTTRFGSP-EW
>Statovirus_E1
RTTLCTRVLQPGGGN---KEEALRRYVR-GVPDY-PARKRYERVYNNLYTAFLKREVNID
KGKATRMILA-AFNIFHA-FEKRLLNFAKGRNFRDRAEVLSCDFKNFDGHHKGGAYE-AE
IEFYR------PEMAESIYGAFTGSV-AMRHSGDL-FTGSGNCLTAASLLGDDTLIFTNL
--DDTASLL----GHELTFDEVEVIPFCQRDHVGYPNVKRIEQLPGLIRYAFDPDGAITV
FNRRAALTQRTSNQS-LW
>Statovirus_C1
ACAVTTRMLQPTPPSCLTRNDARRMYWDDQAYQY-DGKKYYEAEYNRNYNVFCKNEAASL
LKKATRLITA-KFNVFHQ-FEEILLSFAKGLNFDDRADL-SLDFSNFDAHHRGDRYL-GE
IDFYE------RSAAEELSGDIETRF-NCRHSGDL-FTGSGNCLVVASNLGDDTLLFYDD
--LGTWKM-LKR-GYVVRQEAFSKIPFCQGSDVTWRGIYLDDEEYLYKKLEHTGESTVPT
IRIRSTPSSTRTPKR-LS
>Statovirus_D1
VAASASNVCCGGKASQLTREEHHQLYRK--IPDY-KGSKYYIAAFLTLYTTFMKMEADSF
IRKAVRLISP-LFNVFHW-FEKTLLS-IYGHNLFAKGQTVPIDFKNFDATHRNQAFA-GE
CDTYH------KEAADDLKGAVQHSI-PMRHSGDL-FTGSGNCLAVG---GDDTLLFMDD
--ESQLEQ-DKL-GYTISYDKAIEIEFCH---VFYKDGYYVDSERMLNRLQAITIFGIPV
KRVRLDEERDRIVMN-MY
>Statovirus_A1
AGAASNRPTLPQLNP----DVYFKMCVEPEIIDY-TGKKRMENGYMKHYSTFMKNEASTI
NEKAVRVISP-AFNAFHA-FEEHLLNFAKGLNYDERYEICCCDFSNFDAHHRNNSYM-GE
LLFYK------AETVKQLGGNIAYSL-PSRCSGDL-FTGSGNCLIIAALFGDDTLVFSNS
--PDTGRL-KSF-GFVLKVDKTVSIDFCQ---VHYPKLYKYDFERRINKKEAVKGEDSGL
LAQRLIQQLTHNGSA-KW
>Statovirus_A2
AGAASNRPTLPQPNP----DVFFKMCVEPELIDY-TGKKRMENGYMKHYSTFMKNEASTI
NEKAVRVISP-AFNAFHA-FEEHLLNFAKGLNYDDRYEICCCDFSNFDAHHRNNSYM-GE
LLFYR------PETVRQLGGNICYAL-PSRCSGDL-FTGSGNCLIIASLFGDDTLVFSNS
--PDTGRL-KSF-GFVLKVDKTVSIDFCQ---VHYPKQYRYDFERRINKTEAVKGQDAGL
LAQKLILQLTHNGSA-RW
>Statovirus_A3
AGAASNRPTLPQPNP----DVFFKMCVEPELIDY-TGKKRMENGYMKHYSTFMKNEASTI
NEKAVRVISP-AFNAFHA-FEEHLLNFAKGLNYDDRYEICCCDFSNFDAHHRNNSYM-GE
LLFYR------PETVRQLGGNICYAL-PSRCSGDL-FTGSGNCLIIASLFGDDTLVFSNS
--PDTGRL-KSF-GFVLKVDKTVSIDFCQ---VHYPKQYRYDFERRINKTEAVKGQDAGL
LAQKLILQLTHNGSA-RW
>YP_009179218.1|Sanxiawaterstridervirus6
ICEYTKELMISEHGK--SLKGKLKFFNKYSNMKY-MDSNEYEKAWE-LAHVMARIKRQKK
NVIDGMLQEDEDHNSITF-FDVITRIQLGGLPPYRVGNVLATGNVAYDSELNVKVIV-KD
RKKFNVNAMMDRIKIRGKNKEISIKVHGKLPSGNIKTTTMNSGNVECESTGDDRGAFLPL
--KEALAFTIKF-NRTVRCGQMAPVVICKTKHVDRHLKWLIEDEDTLAEYKPV-VKNIPI
YDRHFRKSNTQGKVP-VS
>JMYJCC11049_Tombus-Noda_Jingmen_tombus-like_virus_2
VRGVKKRAHAFHPHDDFERRRFFTFVQSDDWLAY-TAARALKKLASDYCDSFIKSE-MYD
EIKEARIINA-WFKVIHA-IEKLVYDFVKHKTPAQIVKRMETDYSSFEGSFDPELQRHVE
RALWDILSIIQRAYSRSH---IRYKNEGSRMSGDM-WTSLANGFTNKMINGDDAIICSSS
--RWDTDIPARL-GFKLTLETASELSFCGLNAV--DGVLIPNVRKILTRMYSK-AAKVPV
LGRQQMRPLQSQPIS-M-
>WZFSL82820_Tombus-Noda_Wenzhou_tombus-like_virus_17_len2696_2|879-2600
VAGVMKRGSKPPNSD----GILLSELKTSAWLDYPKWRKDYLASLEEEVKAFTKME-TYP
EFKHARGIYS-YFKIFKL-IEKEVFKFIKKIPIADRPSYIATDYSSFESAFVKKLMNSCE
MVMYELKCLNKIKTKQDI---ININVDATRMSGEM-CTSLGNGFSNLMFTGDDGLFSFYG
--NL-----SQL-GLIIKLE-NVSASFCGLI---FEVDLSNDPIEVIQNLRCK-SPGCPI
IQHYGLYIGNNTRLL-VE
>AHA86931.1|BrandmavirusUC1
VLGTVKRSRHPASDP-----QTLARFFLLHWLEY-PLWKKLEKQYDALNKCFVKNE-SYP
EYKYPRGIYS-TAKMVKL-IEEEVYKFIKHIPVDARPDYLATDYTAFESQFVKDIMVGTE
IAMLKFWWLLD-NVLSGVFKGFRMFIEATRMSGEM-TTSLSNGFSNLMFMGDDGLFSYDL
--PPGAHI-ARL-GLTIKIETHETASFCG---MVFEEERIPDPIKAVAMLRCK-APGCPV
LDSWILRVGHATRSL-MA
>AEH26189.1RNA-dependantRNA|LakeSinaivirus2
RRCCAYHLCVKYRQL----SPLQKLAAVDSWVSYPQARQRFARLQGSTVRNFIKVEPCS-
---DPRNISP-ATLSFSA-IEHNAAGLIKGCDMAARAAKYEIDYSRFDLSISAEVISQFE
HAWISFWQTLVTLVTSGF---ITYTLPGSRCGGDP-HTSVGNGILNAFLTGDDGIIGCAQ
--PICDEIEPDL-GFMLKID-HYDCSFCGMYLLDDRGSLRMDPVRTLSMIVAK-APCTPI
VTRHILRPTPAMRAA-FS
>YP_009011225.1|Anopheline-associatedCvirus
CGPYTYQSVNPRDTP--LRHLVHEFFRTNQWIKF-PAWRRLEKAHKEVVDNFLKRE-ATN
GYGDPRNISP-EFQCVAA-IEKAAHQLIKGLSPAQRCDKVEIDFSRFDMTVSHDMLTIFE
HEFLTYRRCIQASQTEGT---TRYNVQGTRCSGDN-HTSIGNGVLNRFLIGDDGIIAVKR
--PWLEQVERCL-GFSAKIKTTLSVIFCGRRIIETPYGLKDDVVRALKKLYAKALHNTPI
IGRSIINPSVIAAVA-LH
>YP_003620397.1|Providencevirus
LRAVKGRPVTPVATS--MLLPVMALVASEECISF-PQNRRYATALSEYVKAFVKMEKILL
KHGDPRLIQS-VFHLTKP-LEHALMHVAKGRNLDQRAALISFDLSRWDMHVQVPLLS-RV
LEIYSLLDMCQLLKNVCY---IRYHVDGGIMSGDM-TTGLGNCIAVLVIVGDDHVIICEK
--EHTWICETAM-GHSLRVDGTANIEFCQHKP--WATRLTMNPAKVLPKLRTVWTMDIPL
LGQNNAKVDEMDRVL-FW
>AMO03231.1|Tartouvirus
LAGFNNR-------D--YKPELIPGLYKIEYARIGDAGKRYTDYATALIMAFTKLEKGSN
KYKAPRLIQA-TFNILKA-LEVEITKRFGKGNYDEIAKRTEVDHTEFDAHITREHLE-LS
HRFYQVRELSRTIKNTVR---DKWTIIGTRMSGDV-DTSLGNSLINYAILGDDSILFTNI
--PVDVQHM----NMESKIQPSTQTEFCRTKLVYKNGTPTMNPKRALDIANSV--GNTEL
GNTLSERSPDDCQ---QW
>ANG56339.1|DiaphorinacitriassociatedCvirus
--AYTNR--HSARHLDEYNDRGVAQCYRQQYVEIDDSTKRYTRALEELVQPFTKIEKSTS
KYKAPRMIQA-SFNIIKP-LEDALGKFGKG-NYLDIGKKTEADHSTFDAHVTPEMLQ-LT
HTFYQLGKLSKRTIN---RDGIKYKIRGTRMSGDV-DTSLGNSLINYAILGDDSILFTDQ
--PLTEEFS----NMETQMKPSTTVEFCRTKLVINNGTPTMDPKRLFQILRQV-IMANPL
YFTQVFGTTPELNQS-MH
>AOC55063.1|Pinelavirus
LQTICNRPVELDSLA--W-----KLFHRACVLEK-SGRRRFFQGIKELITEMQKLEMCKL
EVKEDRGIQF-KYNVLHN-IEKRVIGVMKGATPQQRAERLLLDHSRFDAHVNVALLR-EE
HKFYLLARLLKQIVNRGRKGGVKYRTLGKRMSGDI-NTGLGNTIINYCIIGDDSVVIIEK
--EDECKLVGAL-GMVTIMDRTERAEFCQSRPV-LDGTVRFNPQKVLATLRAS-AGNAPV
ISRRILEVDPESRYT-FW
>ALM62232.1|Soybeanleaf-associatedssRNAvirus1
LAALKLRPTPPDPAI--WPDDVLSEFKGDIWRTY-DGRLRYLEAAHSLLSAFLKSEKPRA
KIGKPRMIFP-RYNLLKP-LEHALWKSAKGLNSAARAELFEVDGKAFEAHVSARQLG-LE
SSVYKLASLLKQRVLKGR---VRFERSGGRASGDF-NTGMGNTILMGCFVGDNALVFVSS
--RWADRLRSSICGHEMTVEDPTKVVFGQSQPI-VSDGLKMDFRKVLAGMYEV-ARGVPV
LERSCVQISIDTRVS-FE
>NP_037581.1|DiaportheambiguaRNAvirus1
VGALCRRVLAPLPAQ--VQERVSPGFSRRTALS--DGALRYLGAMDSLLDCFLKAEKTLI
KRPKPRLIFP-RYNLLKP-FEHWLWSVAKGLNLSQRARLLEVDGKAFEAHVGPSSIE-QE
HRVYKLSSLLRQRVLKGR---AKFSRNGGRASGDF-NTGMGNSLIMFSCVGDNALLFVES
--SDVDDLVVGTCGQELSLDAVTGVVFGQSKPVFFPSGWRLDPFKALSGLVGV-ALGQPL
LQLRVLAVTWETRVS-FA
>ALD89104.2|Macrophominaphaseolinasingle-strandedRNAvirus3
----------PGLGS--DFRRVFRHMVRLETAEY-SGSLRYLEAERSLLRAFLKAEKSVA
KFQKPRMIFP-RYNLLKP-FEHWLWGVAKGLSPRQRANLFEADAKAFEAHVSSVQIG-LE
HSVYLLRDVLSRQIFHGV---LKFSRLGGRASGDF-NTGMGNTLIMLAAIGDNALVFLEQ
--GDVERVVLTQSGHELTLEKPVGVRFGRSAPIFLGLGWTMEPESVLSCLNGV-ARGLPV
LQLQVLKVSVESRLS-FE
>YP_009115495.1|MagnaportheoryzaeRNAvirus
VASLLKRTLGPVPDP--VHEPVGPTVKARRTAEY-KGALGYMEAERSLLRPFLKAEKVMD
KQSKPRMIFP-RYNLLKP-FEHWVWGVAKGLNPRQRANLVEVDGKAFEAHVGEDQLL-EE
HGVYELQRLLRQLSLRGK---AEFTRPGGRASGDF-NTGMGNSLIMLAVVGDNALVFMPR
--GLLGLVRLEVSGHEIQLESPCEIRFGQSAPINLSRGWTMDPRKVISQIRGV-ARGVPV
LQASLQRVTQQARIS-FW
>ALM62236.1|Soybeanleaf-associatedssRNAvirus2
MGEVPAQFGPVSAGS----EATWRQLLKRATAEY-SGTLRYLEAARSLIRAFLKTEKVPG
KAMKPRLIYP-RYNLLKP-FEHWLWGVAKGLNQRQRANLFEADGKAFEAHVGPAALA-KE
HAVYALGFLLSQLELSGT---AKFRRDGGRASGDF-NTGMGNSLCFLVEVGDNVLVFLEA
--AESEPVLLQSCGHEVLLERPADVRFGGSAPVFLKHGWSMEHHRVISGMVGV-SRGVPI
LQTSAIRVSLEARVS-FE
>ALM62246.1|Soybeanleaf-associatedssRNAvirus3
MGEVPAQFGPVSAGS----EATWRQLIRRATAEY-SGALRYLEAARSLIRAFLKTEKVPG
KAMKPRLIFP-RYNLLKP-FEHWLWGVAKGLNQRQRANLFEADGKAFEAHVGPAALK-KE
HAVYALGRLLSQLVLRGS---AKFERKGGRASGDY-NTGMGNSLSFLVEVGDNVLVFVEE
--DEAEPVLLQSCGHEVLLERPADVRFGGSAPVFLKRGWCMEHHRVISGMVGV-ARGVPI
LQVSALKVSLDARVS-FE
>AOC55070.1|Rentonvirus
AISLCNR-------K--FDNHLWRNITRSELVSY-SGNKRYEKAQINLVEAFIKLDKNKI
KTKPPRMIQC-EYNLIHP-FEKTYYPVAKGLNPQERAELFSGDHKTFDAYVNKYHLK-ST
HRKYKLHKCCKQLLNKGLRNGIRYNIDGTRMSGDP-DTGLGNTLVNSDAIGDDFVVILED
--GEEITGSIPF-GFKTEIEDSLAVEFCQSRIV-MPERLTFNPERMLSNLASV-GGDMPI
YSQSLLKVHPSTRVS-FY
>AMO03229.1|Corseleyvirus
VIALQSR-------R--FDQELLPLLEKAEVVNY-SGRKRAQRALESLLKMFLKDDKSSY
DVKAPRCIQY-RYALTYP-IEDYLYEYSKKLDVNSTAVNLLLDHSAFDAHWNSCLQQ-LA
TKYNSVRTLMQQENNLGIKNGTRYRTKFTRMSGDQ-NTGLDNSKGNLSMIGDDSVVVMES
--GDIWKTKARM-GQKTKLEWA-QVEFCQMRPVAINGSWRMNPIRVLTRIKAV-CEGLPV
MGSKWSRVTDDTRES-YY
>NP_624318.1|Carrotredleafluteovirus
MRGLVNRVLEPSPGA--W-----KSLRGDEFLAY-VGRKRYAKAIESFVKAFIKKEK-VD
ESCDPRIIQP-RFVTVRA-IEKRLYSCLKGMNYRTRARAVCLDASRFDLHVSVDALK-FT
DQIYLLKEILRRHKTTGFEGTFHYEKVGGRCSGDS-DTSLGNVSIMLAITGDDQVLMVET
--NQLDNLVARF-GFRVKVEDPVRIDFCQTRPIFLPGEPIMYPMQSMSKLRAI-GSQVPV
LGSALSSDEVTARSS-FY
>ABV01917.1|Tobaccobushytopdisease-associatedRNA
LRGLVNRILEPSPGS--W-----RSLSPDEFLAY-AGRKRYTKALRSLVRAFLKKEK-LS
SSSDPRIIQP-RFLVIRP-LEQKCYKCFKGLNYLRRGEMICLDASRFDLHVSVEALQ-YT
HILYYLMQLLERLETRGVEGSYRYKKKGGRCSGDN-DTSLGNVIIMLSITXDDQVLIVEK
--ENELALLAKF-GFRLTVEQPVRIDFCQTRPVRLPDVTTMHPRLAMTKLSAI-GNDIPV
LGRKLESLTVEARVS-FW
>YP_009121770.1|Cucurbitaphidborneyellowsvirus
MRGLVNRVLEPTPGA--W-----RELRSEEFLAY-AGRKRYAKAIESFVKAFIKKEK-LS
SNSDPRIIQP-RFLVIRP-LEQKVYKCFKGLNYLRRGSCVCLDASRFDLHVSEDALQ-HT
HLLYRLAYILERLVTDGVDGAYRYHKRGGRCSGDN-DTSLGNVIIMLSITGDDQVIIVES
--EHVEKVLREF-GFLLKVEEPVRIDFCQTRPVQLPDVCTMHPRLAMTKLTAI-GNDIPV
LGRKLVKLTPQCRAS-FW
>AHA85529.1ORF3|Beetwesternyellowsvirus
----------------------------------------------MF------------
-----------RFTV----SDTPV--CFKGLNYLRRGNFICLDASRFDLHVSEDALQ-HT
HLLYMLAYILERLVTDGVDGAFRYHKKGGRCSGDN-DTSLGNVIIMLSITGDDQVIMVER
--EHMHTVLRKF-GFLLKVEDPVRIDFCQTRPVQLPDVCTMHPRLAMTKLTAI-GDDIPV
LRRKMEILTTQCRIS-FW
>NP_660172.1|BeetwesternyellowsST9associatedvirus
---------------------------------I--------------------------
---ATRLFK--RFTV----SDTPV--CFKGLNYLRRGNYICLDASRFDLHVSEDALQ-HT
HLLYTLAYILERLVTDGVDGAFRYHKKGGRCSGDN-DTSLGNVIIMLSITGDDQVIMVER
--EHMHTVLRKF-GFLLKVEDPVRIDFCQTRPVQLPDVCTMHPRLAMTKLTAI-GDDIPV
LRRKMEILTTQCRIS-FW
>YP_001429579.1|MarineRNAvirusSOG
TSAIFLRPQKPVSGA--Y-SQM-HSLRAATFLSV-RPRQRYTRAAQEFIKAFVKAEKKSL
MLFVPRLISP-EFNILKP-LEKPVYAVAKGLNAEQTGKVVGIDAKRFDQHVSVDALE-FE
HGFYNLRELLRQLQTTGVDGKINYQHNGGRCSGDM-NTSLGNILLMCCMCGDDVVFFCER
--SSLQTLSPPL-GFTIQVEEPVHIEFCQTHPV-FGWRWIMNWPDAFYKYNAI-GGGIPI
YQRHLISATLAARTS-FY
>NP_840014.2|Barleyyellowdwarfvirus-PAV
LVAVERRP-RPEHDI--FTDTM-DYFQKQLLANY-SAGKRYHKAIASLVQAFLKKEK--T
KDIAPRLICP-RYNILKF-NEKKIMHVLSGYDNFKQGRIIGVDASRFDQHVSEQALK-WE
HGIYNMALALEQITNNIKDKMLRFKVRGHRMSGDI-NTSMGNKLIMCGMMGDDCVIITDR
--ANEKLFDLQY-GFNMVTEKPVQLEFCQSKPVSINGKYRMRPD-SIGKMSAV-AAGVPI
LEKCLYRITNHSRMS-YW
>NP_619711.1|Carnationringspotvirus
IVSLEQRP-QPSKGA--F-DSI-SYFREDDVVAY-SSEKKYQKGAATLVRAFIKVEKCDK
KAPVPRTIQP-RYNLLRL-NEKRMLDVLSGLDNKAQGRAIGLDASRFDQHCSKDALK-FE
HSFYRSPDLLDQLENEGSESLVKYRT-RCRMSGDI-NTGLGNKILMCSMVGDDCVLFCEK
--GDFNRINLCR-GFNMVVEEPVRVVFCRSQPVCVATKWAM-QLGSLSRMNAL-GDGVPV
HMKRMYAVEDSTRLS-YF
>NP_619751.1|Oatchloroticstuntvirus
ERAIKERPPRPAPGV--FAQRL-SNTLGQQFVDT-PSRKRYQQALEDIVKVFVKYEKTSK
ADPVPRVISP-KYNLLRP-MEERIFKVMKGMDTDVTARVIGLDASRFDQHVSLEALE-FE
HSVYLLGNILRQLLNKCYDGAVSYTIEGTRMSGDM-NTSLGNCVLMCMMIGDDCVVFLEQ
--SDLATFSLEM-GFNMAIEEPSHIEFCQCRPV-FGVKYTMNPRTAIAKLNAV-GGGLPI
FDTCYKRPLPASRAS-FY
>AHA86929.2|TombunodavirusUC1
GGKLLKR--GRSKEY--FDGIL-GGFKKQEFVDY-TGRKRYANYLEDYFRTFMKVEKGK-
---SPRTIQP-IFNILKH-AEKPIFRVFKGLNAVEMGTELGIDASRFDASVDIGLLE-HE
HSLYNLSRLLRQLHNVGVDGIVRYTVSGGRGSGDM-NTSLGNSYIMCALIGDDCVVIMER
--GDQARFEASL-GFVMVVEDSVLIEFCQTHPV-WGVKWRMNFDTAREKLYAV-GAGIPV
FQQAFMRVSTEARVS-FF
>YP_002302259.1|Carrotmottlevirus
VRGINERPVQPSGHG--F-----SSIRDEQVVAY-SGSQQYNTAMQSIVSTFIKAEKTAK
PDPAPRVIQP-RFNIIKP-LEPMLYKIAKGFNAFQTGDIVGLDASRFDQHVSVAALK-FT
HKVYKFDRLLQMYTNKGRDGVVKYKVKGCRMSGDM-DTALGNCVLMVPMTGDDCIVIFDK
--EHLSKFQKDL-GFSMKVEAPVQIEFCQTQPV-FGTQWRMQVN-SIAKWDAI-GGGIPV
LHKWLCRITPEGRLS-FA
>NP_044732.1|Galinsogamosaicvirus
RRGMIERP-AP---S--VDFRL-PHFSSQAFVEY-RGRKRYEKAVESLLKTFVKAEKSRK
PDPAPRIIQP-RYNVLRP-FEHKAFRIMKGYTAEEQASIIGLDASRFDQHVSVAALK-WE
HKLYHLKKLLKQIHNEGTDGCIKYKKTGCRMSGDM-NTSLGNCLIMCGMVGDDCVLICER
--SEEAHLLRQY-GFTMEVEKPVKLEFCQTQPV-YDGKWIMKPNPAMSKLSAV-SGGVPL
WQQACNLPSAETRHS-FY
>NP_056825.2|TobacconecrosisvirusA
RRGLMERP-KPVKGA--F-RTL-DKFRDEQFLMY-TGRKLYREAVDSLLKTFVKAEKSKK
PDPAPRVIQP-RYNVLRH-YEHHAFKVFKGFTLEQQGEIVGLDASRFDQHVSVEALE-YE
HEFYLLKWLLKQLCNVGTDGIIKYKKKGCRMSGDM-NTSLGNCILMCAMVGDDCVIVCEK
--ADLKKLTKQF-GFKMEVEKPVRIEFCQTQPV-FGSQYIMKPSVVTSKLQAV-GGGIPV
MQQKLQTPSPETRLS-FY
>YP_007517174.1|Furcraeanecroticstreakvirus
RRGLIERP-QPQPGI--FNHKL-AGFSHERFLMY-RGRKLYXNAVESLLKTFVKAEKTRK
PDPAPRVIQP-RYNVLRP-FEHKCFRVFKGYNMCQQGRLIGLDASRFDQHVSEQALE-WE
HGMYLLKRLLRQIDNVGVDGIIKYKKTGCRMSGDM-NTSLGNCLIMCAMVGDDCVIICER
--KDVAGMIPRF-WLYHGREKPVQIEFCQAKPV-FGENYIMDPRVALSKFTAI-SGGIPI
WQRALDQVDPRARES-FY
>YP_004300263.2|Trailinglespedezavirus1
RRGVMERPITPVDGI--Y-RSM-KYIRLQKCVDY-KGRKRYQRAMDECVKNFLKREKSAK
PDPAARIISP-RYNILKP-FEHHLYRVMKGYTVEEVGQLVGFDMKRFDQHVSVAALQ-FE
HAVYLLQRMLSQLNNMCNNGKLRYNKMGTRMSGDL-NTSCGNVLLACAITGDDCVLILES
--EDLPRVEAEY-GFVCIVEKPVEIEFCQMHPV-FNSGYVMNPHVSIAKLKAI-GSGIPM
VHQCLLRISERTRYS-FY
>NP_068342.1|Panicummosaicvirus
ERGLAERP-EPVRGI--F-KRL-DKYKKEMFLSY-DGPQLYSKAVISLLKTFIKAEKTLK
TDPCPRVIQP-RYNVLKH-IEHPIYKIFKGMNVEAMGAEIGFDASRFDQHVSVEALR-FE
HSIYKLSLLLKQIHNQGTDGFFKYLVDGKRMSGDM-NTSLGNCILASLIVGDDNVLICSV
--DDEEVVVMKY-GFEVVAEQPVQIEFCQMKPV-FGTQYVLNPTVTMSKCRAV-GGGMPI
KQQCMIRISAATRYS-FY
>NP_619718.1|Maizechloroticmottlevirus
ERGLMERP-EPISGI--FWKNL-KGFRNETFLAY-TGPKRYEKAVNSLLKTFVKAEKTKK
ADPVPRVIQP-RYNVLRP-VEHPIYHIMKGYSVEQIGRHIGFDASRFDQHVSVEALR-WE
HSVYSLTQLLRQIHNRGTDGAFNYQVDGKRMSGDM-NISLGNCILATAITGDDNVLICPA
--VEVGRVRLNY-GFEVISEEPVQVEFCQMRPV-FGTQYTMDPRTTMSKMRAV-GGGLPV
KQTALVKVQESARYS-FW
>YP_238475.1|Pelargoniumlinepatternvirus
RRGLMERP-SPEAGL--F-KRLFNKVGRASYPGF-QGRKRYENAVRSLLKTFVKFEKSKK
PDPAPRVIQP-RYNVLKP-FEHFCYKVMKGYTVEEMGGIIGFDMSRFDQHVSVDALK-FE
HSIYKLATLLGQISNRGSDGYLRYRVEGKRMSGDV-NTGLGNCLLACTITGDDCVLICEA
--GDCRAVERRF-GFTCIAEKPVKIEFCQMSPIQIDSRVKLKPQKSISKTRAI-GSGIPV
VQQCLIRVTEEARHS-FH
>YP_009032644.1|Carnationmottlevirus
RRGLLERP-QPEPGS--F-KEM-GYLRRNDLVDY-QGRKRYENAAASLLKTFIKAEKNLK
SDPAPRVIQP-RYNVLKK-YEHHAYKVMKGYTTEEVAQHIGFDMSRFDQHVSVAALE-FE
HSCYLLANLLKQLVNHGVNGMLRYTKEGCRMSGDM-NTALGNCLLACLITGDDCVLICER
--TDIDYVVSRF-GFNCIAEEPVKIRFCQMAPV-FGAGWLMDPLVSMSKLKSV-GGGVPV
VQQKYVEVSEVCRFS-FY
>NP_620720.3p88|Turnipcrinklevirus
RRGLMERP-QPIPGI--F-GKL-SGIRREKYPSY-KGRRAYQKALDSLLKTFVKAEKTAK
KDPAPRVIQP-RYNILKP-YEHHLYRVLKGYDVGELGNIIGFDMKRFDQHVSVDALR-WE
HSVYNLAQLLTQLTNKGVDGFIKYQVDGCRMSGDV-NTALGNCLLACSITGDDCVLFFEA
--DEVDRVRIDF-GFQCIAEEPQKVEFCQMSPI-FGEGWVMNPRVSLSKLAAI-GGGVPV
LQSCLKRVSQDARFS-FY
>NP_041226.1|Melonnecroticspotvirus
RRGLVERP-KPLSGA--F-DRL-TWFRRGQFLDY-TGRRRYEGAVKSLLKTFVKAEKTKK
PDPAPRVIQP-RYNVLRR-FEHYLYRIIKGYTVEQIGKIIGFDMKRFDQHVSSDALK-WE
HSVYLLAELLKQLVNKGVDGMIKYKVDGCRMSGDM-NTAMGNCLIACAITGDDCVVICEK
--ECAAVVKRQF-GFQCELECDAQIEFCQMRPV-YGEKYVMNPLVSLSKVNAV-GGGIPV
VQNMMIRISEDARFS-FY
>YP_009032634.1|Pothoslatentvirus
CRGLVERL-RPKNNV--FERKL-GNIGRSEFCDY-SGTRRYERARLSLLKTFVKAEKTLK
PDPAPRVIQP-RINVLKP-LEPRLMKAIKGYTVEKVGEIVGLDASRFDQHCSRQALE-WE
HSVYNLSELLTQIDNVGTDGFVRYRVDGCRMSGDM-NTSMGNYLIMSCLVGDDCVLYLEK
--EDLPKLKEKM-GYSMKVEKPVEIEFCQQHPVQLSRGYVMRPDVCLTKLYAQ-HGDCPV
LGQRFPSITSLARYS-FW
>NP_062897.1|Tomatobushystuntvirus
KRGLVERP-QPTKGA--FGR-L-SPFRKDGFLSY-SGAKLYTRAVESLLTTFVKAEKTSK
GDPAPRVIQP-RYNVLRH-MESKLMKCIKGYTADEVGAIIGLDASRFDQHCSVEALQ-YE
HSFYRLGKLLEQLHNKGKDGTITYRKEGCRMSGDI-NTSLGNYLLMCAMVGDDCVLIVER
--RNLKQIQLNL-GYTMKVEQPVEVEFCQAHPVQFQGGWKMNVRTAMSKSNAQ-HAGIPV
VESRFKLVTPESRAS-FW
>YP_459920.2|Maizenecroticstreakvirus
KRGLVERP-QPAKGA--FAS-L-SPFRKDGFLSY-SGAKLYSNAVESLLTTFVKAEKTSK
GDPAPRVIQP-RYNVLRH-LESKLMKCIKGYTADEVGMIIGLDASRFDQHCSVEALQ-FE
HGFYKLDKLLSQLVNKGKDGGISYVKEGCRMSGDI-NTSLGNYLLMCSMVGDDCVLIVES
--RNLDQVQFRL-GFTMKVEKPVEIEFCQAHPVQFQGGWKMNVRTAMSKSNAQ-HSGIPV
VESRFRTVTPESRAS-FW
>NP_608311.1|TobacconecrosisvirusD
RRGLVERP-KPTPGA--FGQ-L-SRFNRKEFLGY-TGRKLYQRAVESLLSTFVKAEKTAK
PDPAPRVIQP-RYNVLRH-SEEMLFKIFKGLSSDQAGVEIGMDASRFDQHISKDALE-FE
HKMWLLARLLSQINNRGLDGEIRYRVEGCRMSGDM-NTSSGNCYIMCATVGDDCMLVVER
--CDEESVRTTL-GFTMKVEPTVRVEFCQTRPVLVNGAYRMNLHQSMSKVTAV-GDGVPV
LKKQFPDPSQETRYS-FW
>NP_758810.3|Beetblackscorchvirus
RRGLVERP-QPTPGV--YAK-L-SRFHDEQFLGY-SGRKLYQQAVESLLSTFVKAEKSAK
PDPAPRVIQP-RYNVLRH-AEEHLFDVFKGLNADQAGMEIGMDASRFDQHVSKEALE-FE
HKIWLLSKLLGQIHNRGLDGEIRYTVEGCRMSGDI-NTSSGNCYIMCASVGDDCMLVVEA
--KDEARVRREL-GFTMKVEPTVHLEFCQTRPVLVDGAYRMNLHQGMSKVSAV-GDGVPV
LKMQFPLPTPQSRYS-FW
>AGG23390.1|Citrusyellowvein-associatedvirus
GRVMTTRPILPSSEA--L-HRLNLRIAEEGFLNY-EGRQRYAQAVEQLVETFIKNEKLKG
EEADPRAIQP-KYLAFKP-LERIIYKIAKGLNALESGATVSLDASRFDLHVSVGMLK-FT
HKLYDLQRYLKTLRNHGVELSYEYEVVGRRMSGDM-DTALGNCVIMSILTGDDCLFICES
--HDVPSPESDF-GFVVRLEGVTRIEFCQTSPV-WERGWLMNIK-SLSKLKAV-GAGVPI
FQNMLERITTSARLS-FE
>AMU19322.1|Papayameleiravirus2
LRGFCTRPIAPSRLK--M-PRFERKF--DMVVDA-LPRRRFRKAADSLVYTFIKAEKLAK
PDADPRLIQP-RYMVMKA-VEKPVYSVAKGFNAQETARIISLDASRFDQHVSVAMLK-FT
HRIYRLSKLCQQLSNAGREGTFKYQVAGRRMSGDM-DTSLGNCLIMCAITGDDCLVISER
--AHLPTAARDY-GFHVVEEERVRISFCQTSPV-WGGRWVMGLRAMVKDLDAI-GDGVPI
FSSTLMKVSDLARLS-FM
